# Supplementary material for: Age, Risk, and Life Expectancy in Norwegian Intensive Care: A Registry-Based Population Modelling Study
Source: PLoS One. 2015 May 26;10(5):e0125907. doi: 10.1371/journal.pone.0125907 (PMC4444302; doi:10.1371/journal.pone.0125907)
Supplement: S2 File — (XLSX) [file pone.0125907.s002.xlsx]

## Sheet: 7902-1
Life tables, by age x, time, contents and sex
	2011
	Survivors (per 100 000) at age x, lx			Death at age x to x+1, dx			Life expectancy - remaining years at age x, ex			Probability of death at age x (per 1 000) (Ungraduated), qx
	Both sexes	Males	Females	Both sexes	Males	Females	Both sexes	Males	Females	Both sexes	Males	Females
0 years	100000	100000	100000	233	293	168	81.25	79	83.45	2.325	2.933	1.684
1 year	99767	99707	99832	22	22	23	80.44	78.23	82.59	0.223	0.217	0.229
2 years	99745	99685	99809	6	6	7	79.46	77.25	81.61	0.064	0.062	0.065
3 years	99739	99679	99802	13	9	17	78.46	76.25	80.61	0.129	0.095	0.166
4 years	99726	99669	99786	13	16	10	77.47	75.26	79.62	0.131	0.159	0.1
5 years	99713	99654	99776	11	16	7	76.48	74.27	78.63	0.115	0.161	0.067
6 years	99701	99637	99769	5	3	7	75.49	73.29	77.64	0.05	0.033	0.068
7 years	99696	99634	99762	5	6	3	74.49	72.29	76.64	0.05	0.065	0.034
8 years	99691	99628	99759	13	20	7	73.5	71.29	75.65	0.135	0.199	0.069
9 years	99678	99608	99752	0	0	0	72.51	70.31	74.65	0	0	0
10 years	99678	99608	99752	10	3	17	71.51	69.31	73.65	0.098	0.032	0.167
11 years	99668	99605	99735	13	9	16	70.51	68.31	72.66	0.128	0.094	0.164
12 years	99655	99595	99719	5	3	7	69.52	67.31	71.67	0.048	0.031	0.066
13 years	99651	99592	99712	16	19	13	68.53	66.32	70.68	0.159	0.186	0.131
14 years	99635	99574	99699	11	9	13	67.54	65.33	69.69	0.109	0.091	0.128
15 years	99624	99565	99686	23	21	25	66.54	64.33	68.7	0.231	0.21	0.255
16 years	99601	99544	99661	31	39	22	65.56	63.35	67.72	0.31	0.391	0.224
17 years	99570	99505	99639	56	60	51	64.58	62.37	66.73	0.559	0.602	0.513
18 years	99514	99445	99588	77	95	57	63.62	61.41	65.76	0.771	0.952	0.576
19 years	99438	99350	99530	48	70	25	62.66	60.47	64.8	0.486	0.705	0.252
20 years	99389	99280	99505	49	61	37	61.69	59.51	63.82	0.496	0.615	0.37
21 years	99340	99219	99468	70	106	34	60.72	58.55	62.84	0.709	1.066	0.339
22 years	99270	99114	99435	56	89	22	59.77	57.61	61.86	0.566	0.902	0.218
23 years	99213	99024	99413	45	74	16	58.8	56.66	60.88	0.454	0.743	0.158
24 years	99168	98951	99397	41	62	19	57.83	55.7	59.89	0.414	0.627	0.194
25 years	99127	98889	99378	47	59	36	56.85	54.74	58.9	0.478	0.594	0.357
26 years	99080	98830	99343	46	65	26	55.88	53.77	57.92	0.462	0.66	0.258
27 years	99034	98765	99317	55	86	22	54.9	52.8	56.93	0.553	0.87	0.225
28 years	98979	98679	99294	62	93	28	53.93	51.85	55.95	0.622	0.944	0.286
29 years	98918	98586	99266	57	66	47	52.97	50.9	54.96	0.573	0.671	0.472
30 years	98861	98519	99219	63	93	31	52	49.93	53.99	0.633	0.942	0.314
31 years	98799	98427	99188	73	109	34	51.03	48.98	53	0.737	1.112	0.346
32 years	98726	98317	99154	78	101	53	50.07	48.03	52.02	0.786	1.023	0.537
33 years	98648	98217	99101	65	84	44	49.11	47.08	51.05	0.655	0.852	0.449
34 years	98583	98133	99056	66	83	47	48.14	46.12	50.07	0.667	0.847	0.477
35 years	98518	98050	99009	78	115	40	47.17	45.16	49.1	0.796	1.173	0.4
36 years	98439	97935	98969	77	102	50	46.21	44.21	48.12	0.78	1.046	0.502
37 years	98363	97832	98920	68	83	51	45.24	43.26	47.14	0.69	0.85	0.52
38 years	98295	97749	98868	53	73	31	44.27	42.29	46.16	0.537	0.749	0.312
39 years	98242	97676	98837	95	118	71	43.3	41.33	45.18	0.969	1.208	0.718
40 years	98147	97558	98766	90	121	57	42.34	40.37	44.21	0.917	1.236	0.581
41 years	98057	97437	98709	104	132	73	41.38	39.42	43.24	1.057	1.356	0.741
42 years	97953	97305	98636	87	113	59	40.42	38.48	42.27	0.888	1.163	0.599
43 years	97866	97192	98577	121	156	85	39.46	37.52	41.29	1.24	1.601	0.859
44 years	97745	97037	98492	103	129	75	38.5	36.58	40.33	1.052	1.325	0.761
45 years	97642	96908	98417	151	176	124	37.54	35.63	39.36	1.544	1.812	1.257
46 years	97491	96732	98293	161	209	108	36.6	34.69	38.41	1.649	2.163	1.1
47 years	97330	96523	98185	180	221	136	35.66	33.77	37.45	1.853	2.291	1.39
48 years	97150	96302	98049	192	220	161	34.73	32.84	36.5	1.972	2.281	1.646
49 years	96958	96082	97887	221	271	168	33.79	31.92	35.56	2.283	2.822	1.713
50 years	96737	95811	97720	215	269	157	32.87	31.01	34.62	2.223	2.808	1.606
51 years	96522	95542	97563	257	275	238	31.94	30.09	33.67	2.662	2.876	2.436
52 years	96265	95267	97325	253	313	188	31.03	29.18	32.75	2.625	3.285	1.932
53 years	96012	94954	97137	290	368	208	30.11	28.27	31.82	3.023	3.87	2.142
54 years	95722	94587	96929	330	346	313	29.2	27.38	30.88	3.448	3.658	3.23
55 years	95392	94241	96616	383	460	302	28.3	26.48	29.98	4.012	4.877	3.122
56 years	95009	93781	96314	395	457	330	27.41	25.61	29.08	4.156	4.872	3.422
57 years	94614	93324	95985	484	525	441	26.52	24.73	28.17	5.118	5.627	4.6
58 years	94130	92799	95543	471	578	359	25.65	23.87	27.3	5.005	6.226	3.756
59 years	93659	92221	95184	526	612	435	24.78	23.01	26.4	5.62	6.634	4.571
60 years	93133	91609	94749	577	690	457	23.92	22.16	25.52	6.199	7.528	4.824
61 years	92555	90920	94292	598	665	526	23.06	21.33	24.64	6.46	7.316	5.579
62 years	91958	90255	93766	701	829	564	22.21	20.48	23.78	7.624	9.191	6.012
63 years	91256	89425	93202	706	838	566	21.38	19.67	22.92	7.736	9.372	6.074
64 years	90550	88587	92636	790	936	637	20.54	18.85	22.06	8.727	10.563	6.879
65 years	89760	87651	91999	857	1088	615	19.72	18.04	21.21	9.552	12.416	6.681
66 years	88903	86563	91384	965	1193	725	18.9	17.26	20.34	10.852	13.785	7.93
67 years	87938	85370	90660	1097	1346	835	18.1	16.5	19.5	12.473	15.769	9.21
68 years	86841	84024	89825	1067	1226	904	17.33	15.75	18.68	12.29	14.586	10.065
69 years	85774	82798	88921	1262	1598	922	16.54	14.98	17.86	14.71	19.296	10.372
70 years	84512	81200	87998	1218	1466	970	15.77	14.26	17.05	14.415	18.054	11.023
71 years	83294	79734	87028	1441	1836	1045	15	13.52	16.23	17.296	23.032	12.004
72 years	81853	77898	85984	1520	1849	1197	14.25	12.82	15.42	18.568	23.734	13.925
73 years	80333	76049	84786	1781	2258	1317	13.51	12.12	14.63	22.165	29.692	15.532
74 years	78553	73791	83470	1796	2168	1438	12.81	11.48	13.86	22.865	29.378	17.231
75 years	76757	71623	82031	2104	2615	1621	12.1	10.81	13.09	27.413	36.51	19.765
76 years	74653	69008	80410	2201	2470	1956	11.42	10.2	12.34	29.477	35.795	24.321
77 years	72452	66538	78454	2438	2855	2047	10.75	9.56	11.64	33.646	42.906	26.096
78 years	70014	63683	76407	2557	2930	2214	10.11	8.97	10.94	36.517	46.017	28.97
79 years	67458	60753	74193	2960	3410	2562	9.48	8.38	10.25	43.882	56.134	34.529
80 years	64497	57342	71632	3061	3375	2793	8.89	7.85	9.6	47.461	58.852	38.992
81 years	61436	53968	68839	3332	3806	2919	8.31	7.31	8.97	54.239	70.526	42.405
82 years	58104	50162	65920	3493	3668	3373	7.75	6.82	8.34	60.125	73.132	51.17
83 years	54611	46493	62546	3648	3831	3538	7.22	6.32	7.76	66.792	82.403	56.566
84 years	50963	42662	59008	4057	4560	3681	6.7	5.84	7.2	79.613	106.882	62.373
85 years	46906	38102	55328	4038	4092	4051	6.23	5.48	6.65	86.091	107.398	73.215
86 years	42868	34010	51277	4360	4149	4621	5.77	5.08	6.13	101.718	121.999	90.126
87 years	38507	29861	46656	4250	4186	4413	5.37	4.72	5.69	110.36	140.177	94.582
88 years	34257	25675	42243	4081	3721	4500	4.98	4.41	5.23	119.123	144.944	106.528
89 years	30177	21954	37743	4173	3610	4780	4.58	4.07	4.8	138.3	164.43	126.64
90 years	26003	18344	32963	3983	3222	4743	4.24	3.77	4.42	153.166	175.639	143.873
91 years	22020	15122	28221	3890	3083	4680	3.91	3.47	4.08	176.645	203.863	165.837
92 years	18131	12039	23541	3437	2623	4219	3.65	3.23	3.79	189.565	217.861	179.243
93 years	14694	9416	19321	3053	2168	3868	3.38	2.99	3.51	207.787	230.207	200.177
94 years	11641	7249	15453	2651	1992	3302	3.14	2.73	3.26	227.718	274.768	213.657
95 years	8990	5257	12152	2280	1551	2951	2.91	2.58	3.01	253.637	295.025	242.847
96 years	6710	3706	9201	1910	1313	2444	2.74	2.45	2.81	284.632	354.38	265.672
97 years	4800	2393	6756	1377	626	1980	2.62	2.52	2.65	286.833	261.563	293.129
98 years	3423	1767	4776	978	644	1272	2.48	2.24	2.54	285.681	364.494	266.403
99 years	2445	1123	3504	729	381	1015	2.27	2.24	2.28	298.067	339.373	289.634
100 years	1716	742	2489	658	266	966	2.02	2.13	2	383.089	358.82	387.962
101 years	1059	476	1523	375	168	540	1.97	2.04	1.96	354.474	353.617	354.646
102 years	684	307	983	274	123	394	1.77	1.88	1.76	400.893	398.958	401.196
103 years	409	185	589	146	43	219	1.62	1.8	1.6	356.4	234.072	372.505
104 years	264	142	369	147	73	209	1.25	1.2	1.25	556.478	516.775	564.684
105 years	117	68	161	37	38	44	1.18	0.95	1.23	318.57	550.671	272.004
106 years	80	31	117	80	31	117	0.5	0.5	0.5	1000	1000	1000
The way of calculating the tables is shown in Notater 98/89 'Definisjoner og beregningsmetoder for dødelighetstabell'. Life expectancy - remaining years for both seces has been estimated in same way for males and females.
